# Supplementary material for: Mistletoe viscin: a hygro- and mechano-responsive cellulose-based adhesive for diverse material applications
Source: PNAS Nexus. 2022 Mar 16;1(1):pgac026. doi: 10.1093/pnasnexus/pgac026 (PMC9802232; doi:10.1093/pnasnexus/pgac026)
Supplement: pgac026_Supplemental_Files [file pgac026_supplemental_files.zip]

Archive with 2 entries (2 files):
- PNASNEXUS-PNASNEXUS-2021-00123-s01.docx
- PNASNEXUS-PNASNEXUS-2021-00123-s02.wmv
